# Supplementary material for: Vitamin D Intake, Serum 25-Hydroxyvitamin-D (25(OH)D) Levels, and Cancer Risk: A Comprehensive Meta-Meta-Analysis Including Meta-Analyses of Randomized Controlled Trials and Observational Epidemiological Studies
Source: Nutrients. 2023 Jun 12;15(12):2722. doi: 10.3390/nu15122722 (PMC10302100; doi:10.3390/nu15122722)
Supplement: Supplementary file 1 [file nutrients-15-02722-s001.zip]

Archive with 1 entries (1 files):
- nutrients-2408754-supplementary.pdf
